# Supplementary material for: Monitoring of Ex Vivo Cyclosporin a Activity in Healthy Volunteers Using T Cell Function Assays in Relation to Whole Blood and Cellular Pharmacokinetics
Source: Pharmaceutics. 2022 Sep 16;14(9):1958. doi: 10.3390/pharmaceutics14091958 (PMC9503885; doi:10.3390/pharmaceutics14091958)
Supplement: Supplementary file 1 [file pharmaceutics-14-01958-s001.zip]

Archive with 1 entries (1 files):
- CHDR1860_Supplemental material.pdf
